# Supplementary material for: FSP1 inhibition enhances olaparib sensitivity in BRCA-proficient ovarian cancer patients via a nonferroptosis mechanism
Source: Cell Death Differ. 2024 Feb 19;31(4):497–510. doi: 10.1038/s41418-024-01263-z (PMC11043371; doi:10.1038/s41418-024-01263-z)
Supplement: Supplementary file 3 — Table S1 [file 41418_2024_1263_MOESM3_ESM.xlsx]

## Sheet: ST1 Characteristics
Table S1 Patients' characteristics
Patient No.	Age	Diagnose	Histopathology	FIGO stage	Sample sites	BRCA status	Organoid Line	Passage times
1	48	EOC*	HGSC*	IIIC	Ovary	WT*	O-1	F3
2	69	EOC	HGSC	IIIC	Omentum	WT	O-2	F2
3	50	EOC	HGSC	IIIC	Ovary	WT	O-3	F1
4	39	EOC	CCC*	IIIC	Ovary	WT	O-4	F1
5	52	EOC	CCC	IC	Ovary	WT	O-5	F3
6	61	EOC	HGSC	IIB	Ovary	WT	O-6	F2
7	58	EOC	HGSC	IIIC	Ovary	WT	O-7	F1
8	47	EOC	HGSC	IVB	Ovary, Omentum	WT	O-8	F2
9	65	EOC	HGSC	IIIC	Ovary	WT	O-9	F1
10	60	EOC	HGSC	IIIB	Ovary	WT	O-10	F2
*EOC, epithelial ovarian cancer; HGSC, high-grade serous carcinoma; CCC, clear cell carcinoma;WT,wild type
	Summary report of tissue microarray
	Histopathology	Counts	Number in tissue microarray
Primary OC	HGSC	103	1-103
	EnOC	8	104-111
	CCC	7	112-118
Secondary OC	EC	3	119-121
	Cacinosarcoma	1	122
	Sarcoma	3	123-125
Benign/Normal	BOT	6	126-131
	Normal	3	132-134
	Total	134	/
BOT,borderline ovarian cancer; CCC, clear cell carcinoma;EC,Endometrial cancer; EnOC,Endometrioid ovarian cancer;HGSC, high-grade serous carcinoma;
