# Supplementary material for: FSP1 inhibition enhances olaparib sensitivity in BRCA-proficient ovarian cancer patients via a nonferroptosis mechanism
Source: Cell Death Differ. 2024 Feb 19;31(4):497–510. doi: 10.1038/s41418-024-01263-z (PMC11043371; doi:10.1038/s41418-024-01263-z)
Supplement: Supplementary file 4 — Table S2 [file 41418_2024_1263_MOESM4_ESM.xlsx]

## Sheet: ST2 primary antibodies
Table S2: Primary antibodies
Target protein	Clonality	Species	Company	Product #	Dilution	Use
Anti-poly ADP Ribose Binding reagent	/	rabbit	Sigma	MABE1075	1:200	WB
ACTB	monoclonal	mouse	origene	TA310155	1:1000	WB
alpha Tubulin	polyclonal	rabbit	proteintech	11224-1-AP	1:1000	WB
FSP1	polyclonal	rabbit	proteintech	20886-1-AP	1:1000	WB
FSP1	monoclonal	mouse	proteintech	68049-1-Ig	1:1000~1:200	WB,IHC,IF,IP
Ku70	polyclonal	rabbit	proteintech	10723-1-AP	1:1000~1:200	WB,IF
Ku70	polyclonal	rabbit	Abclonal	A7330	1:1000~1:200	WB,IF
Ku80	polyclonal	rabbit	proteintech	16389-1-AP	1:1000~1:200	WB,IF
Ku80	monoclonal	mouse	proteintech	66546-1-Ig	1:1000~1:200	WB,IF,IP
DNA-PKcs	polyclonal	rabbit	Abclonal	A7716	1:1000~1:200	WB,IF
Phospho-DNA-PKcs-S2056	polyclonal	rabbit	Abclonal	AP0621	1:1000	WB
caspase 3/p17/p19	polyclonal	rabbit	proteintech	19677-1-AP	1:1000~1:200	WB,IHC
Annexin V	polyclonal	rabbit	Abclonal	A1728	1:200	IF,IHC
GPX4	monoclonal	rabbit	Abclonal	A11243	1:1000	WB
ASCL4	monoclonal	rabbit	Abclonal	A23548	1:1000	WB
SLC7A11	monoclonal	rabbit	Abclonal	A2413	1:1000	WB
γH2AX	polyclonal	rabbit	Abclonal	AP0687	1:1000~1:200	WB,IHC,IF
Ki-67	polyclonal	rabbit	proteintech	27309-1-AP	1:200	IF,IHC
PAX8	polyclonal	rabbit	proteintech	10336-1-AP	1:200	IF
P53	monoclonal	mouse	proteintech	60283-2-Ig	1:200	IF
pan-keratin	polyclonal	rabbit	proteintech	26411-1-AP	1:200	IF
Vinculin	monoclonal	rabbit	Abclonal	A2752	1:1000	WB
BAX	polyclonal	rabbit	Abclonal	A0207	1:1000	WB
Bcl-XL	polyclonal	rabbit	Abclonal	A0209	1:1000	WB
