# Supplementary material for: FSP1 inhibition enhances olaparib sensitivity in BRCA-proficient ovarian cancer patients via a nonferroptosis mechanism
Source: Cell Death Differ. 2024 Feb 19;31(4):497–510. doi: 10.1038/s41418-024-01263-z (PMC11043371; doi:10.1038/s41418-024-01263-z)
Supplement: Supplementary file 5 — Table S3 [file 41418_2024_1263_MOESM5_ESM.xlsx]

## Sheet: ST3 Sequences
Table S3: sequences
siRNAs	sequence
FSP1-1	GUAUCGAGAGUACAUCAAATT
	UUUGAUGUACUCUCGAUACTT
FSP1-2	GGAUAGACCUGAAGAACCATT
	UGGUUCUUCAGGUCUAUCCTT
FSP1-3	CGGGCAAGUUUAAUGAGGUTT
	ACCUCAUUAAACUUGCCCGTT
Primers	sequence
FSP1-F	AGACAGGGTTCGCCAAAAAGA
FSP1-R	CAGGTCTATCCCCACTACTAGC
ACTB-F	CATGTACGTTGCTATCCAGGC
ACTB-R	CTCCTTAATGTCACGCACGAT
